# Supplementary material for: Comprehensive Genome-Wide Analysis of the Receptor-like Protein Gene Family and Functional Analysis of PeRLP8 Associated with Crown Rot Resistance in Passiflora edulis
Source: Plants (Basel). 2024 Nov 21;13(23):3264. doi: 10.3390/plants13233264 (PMC11644041; doi:10.3390/plants13233264)
Supplement: Supplementary file 1 [file plants-13-03264-s001.zip]

Archive with 1 entries (1 files):
- plants-3275818-supplementary.pdf
